# Supplementary material for: Plasma Concentration of Tumor Necrosis Factor-Stimulated Gene-6 as a Novel Diagnostic and 3-Month Prognostic Indicator in Non-Cardioembolic Acute Ischemic Stroke
Source: Front Immunol. 2022 Feb 10;13:713379. doi: 10.3389/fimmu.2022.713379 (PMC8868935; doi:10.3389/fimmu.2022.713379)
Supplement: Supplementary Data Sheet 1 — Differently expressed genes correlated with TNFAIP6 in AIS. [file DataSheet_1.xls]

## Sheet: Additional file 3
	logFC	AveExpr	t	P.Value	adj.P.Val	B
C15orf48	4.38187	6.21632	9.01889	9.09e-09	2.81e-05	10.1944
ITPRIP	1.47258	7.76189	9.1636	6.9e-09	2.81e-05	10.449
MAFF	3.05033	8.53245	9.34312	4.92e-09	2.81e-05	10.7607
PFKFB3	2.31576	9.02607	9.59378	3.09e-09	2.81e-05	11.1881
RASGEF1B	1.96446	5.527	9.09848	7.81e-09	2.81e-05	10.3348
SERTAD1	1.2623	7.96824	9.19602	6.49e-09	2.81e-05	10.5057
CREM	1.60215	6.61013	8.72022	1.62e-08	4.03e-05	9.65911
STARD4	1.04999	7.57044	8.70187	1.68e-08	4.03e-05	9.62579
MESDC1	0.774011	7.59282	8.63061	1.93e-08	4.17e-05	9.49593
BTG1	0.939902	11.0368	8.45235	2.74e-08	4.69e-05	9.16776
NAP1L5	2.01953	6.52958	8.47976	2.59e-08	4.69e-05	9.21852
PHLDA2	0.879909	4.04867	8.43808	2.82e-08	4.69e-05	9.14128
CCL20	4.99262	8.35197	8.33013	3.49e-08	4.73e-05	8.94
IL1A	2.84822	6.10762	8.35895	3.3e-08	4.73e-05	8.99391
JOSD1	1.05827	9.59916	8.39028	3.1e-08	4.73e-05	9.05237
ENC1	1.72083	6.98612	8.24702	4.13e-08	5.26e-05	8.78385
HAUS3	1.33497	8.84146	8.18265	4.7e-08	5.65e-05	8.66219
PAPD5	0.640959	8.27795	8.14765	5.05e-08	5.75e-05	8.59577
ERRFI1	1.55047	5.06745	8.11522	5.39e-08	5.83e-05	8.53407
FBXO33	1.1401	8.1679	8.0455	6.21e-08	6.02e-05	8.4009
JMJD6	0.782471	6.65253	7.9974	6.85e-08	6.02e-05	8.30857
MOAP1	0.841372	9.8938	7.99889	6.83e-08	6.02e-05	8.31144
NAMPT	1.59461	9.12776	7.99011	6.95e-08	6.02e-05	8.29456
ZNF331	2.44347	8.27899	7.93945	7.71e-08	6.42e-05	8.1969
EIF4G3	0.64078	6.45367	7.90912	8.21e-08	6.58e-05	8.13824
BZRAP1	0.832295	6.6123	7.82303	9.8e-08	7.32e-05	7.97098
NR4A2	2.67413	9.66216	7.77807	1.08e-07	7.52e-05	7.88321
PTS	1.35797	8.2656	7.77767	1.08e-07	7.52e-05	7.88241
TIPARP	1.7505	9.55112	7.75191	1.14e-07	7.69e-05	7.83197
CLK1	1.13794	9.89808	7.7135	1.23e-07	8.07e-05	7.7566
FKBP11	0.915684	8.97019	7.67328	1.34e-07	8.08e-05	7.67741
MAP3K8	1.44944	8.22845	7.67151	1.34e-07	8.08e-05	7.67391
YRDC	1.05272	8.06195	7.68882	1.3e-07	8.08e-05	7.70803
IDI1	0.762811	8.55658	7.63278	1.46e-07	8.3e-05	7.59742
TMEM60	-0.953431	8.03884	-7.63338	1.45e-07	8.3e-05	7.59861
EAF1	1.03695	8.23269	7.56889	1.67e-07	9.25e-05	7.47076
TP53INP2	2.27836	7.31581	7.49856	1.93e-07	9.96e-05	7.3306
F3	4.49777	6.77698	7.4724	2.04e-07	0.000102788	7.27827
FEZ1	0.713756	5.46833	7.37127	2.53e-07	0.000119132	7.07505
PDCD4	1.87533	5.44972	7.37069	2.53e-07	0.000119132	7.07389
UTY	1.23388	5.17788	7.36097	2.59e-07	0.000119132	7.05427
PDE4B	1.51029	8.61611	7.3244	2.8e-07	0.000126109	6.98035
CDADC1	0.740185	5.96693	7.27344	3.12e-07	0.000137759	6.877
RNMT	0.763697	6.63402	7.23189	3.41e-07	0.000147586	6.79245
ARL4C	0.732933	9.31766	7.21728	3.52e-07	0.000149305	6.76266
ID2	0.658167	11.0513	7.19524	3.69e-07	0.00015354	6.71768
RGS1	1.7196	6.90774	7.18233	3.79e-07	0.000154889	6.69128
CSRNP1	1.52823	8.89417	7.1648	3.94e-07	0.000157111	6.6554
ETF1	0.718421	8.87679	7.15854	3.99e-07	0.000157111	6.64258
CSNK1E	0.716259	6.92289	7.13221	4.22e-07	0.000158778	6.5886
GIMAP4	-1.1408	10.6781	-7.12662	4.28e-07	0.000158778	6.57711
NLRP3	2.20429	7.98637	7.12114	4.33e-07	0.000158778	6.56586
PIGA	1.28954	6.62659	7.13762	4.17e-07	0.000158778	6.59969
PPIF	1.44552	8.97728	7.09603	4.57e-07	0.000164849	6.51422
ETV3	0.82031	6.70929	7.06055	4.93e-07	0.000169548	6.44113
KBTBD8	1.47707	6.7842	7.07342	4.8e-07	0.000169548	6.46765
PHACTR1	1.55324	6.72626	7.06732	4.86e-07	0.000169548	6.45508
GIMAP8	-1.49603	6.68668	-7.03462	5.22e-07	0.000172162	6.38757
PHLDA1	2.50465	6.13688	7.04039	5.15e-07	0.000172162	6.3995
C11orf96	2.39964	4.98451	6.99114	5.74e-07	0.000180691	6.29758
DDX3Y	2.93287	4.94227	6.98439	5.82e-07	0.000180691	6.28358
FOSL1	1.43651	5.52695	6.98285	5.84e-07	0.000180691	6.28037
SP1	-0.722013	7.03775	-6.99722	5.66e-07	0.000180691	6.31018
PDE4D	1.47662	5.26857	6.96474	6.08e-07	0.000185323	6.24279
RAP2C	0.739528	9.19102	6.95231	6.24e-07	0.000187779	6.21695
MTFP1	1.2159	7.77243	6.93204	6.53e-07	0.000193592	6.1748
B3GNT7	0.860095	5.28472	6.87929	7.33e-07	0.000202191	6.06477
RNF139	0.624124	9.71623	6.90223	6.97e-07	0.000202191	6.11266
SDE2	0.890921	7.2099	6.88837	7.18e-07	0.000202191	6.08374
SLC7A5	1.74026	7.66139	6.87614	7.38e-07	0.000202191	6.0582
TLE1	0.590703	5.3685	6.88474	7.24e-07	0.000202191	6.07615
RLIM	0.650782	7.14639	6.84685	7.87e-07	0.000212932	5.99691
PPP2CA	0.600274	7.67491	6.83016	8.16e-07	0.000218166	5.96194
DYNLL1	-0.53678	10.7593	-6.81921	8.36e-07	0.000220759	5.93899
HHEX	-1.59879	7.89335	-6.81242	8.49e-07	0.000221387	5.92473
IL6	4.4098	7.61412	6.78348	9.04e-07	0.000230418	5.86392
FASTKD5	0.544124	8.0499	6.77183	9.28e-07	0.000233671	5.83941
GABARAPL1	1.25098	7.99165	6.76238	9.48e-07	0.000235857	5.81951
PIM3	1.52525	10.5204	6.74542	9.84e-07	0.000242078	5.78379
GEMIN6	-0.631652	6.55431	-6.71445	1.05e-06	0.00025634	5.71841
UAP1	0.724757	7.82308	6.69383	1.1e-06	0.000262433	5.6748
TNFAIP8L2	-1.39732	8.04891	-6.68693	1.12e-06	0.000263583	5.6602
DBF4	1.06935	7.82498	6.65169	1.21e-06	0.000274794	5.58552
ICAM1	1.64283	7.79662	6.65738	1.2e-06	0.000274794	5.5976
JMY	0.928847	7.15325	6.64902	1.22e-06	0.000274794	5.57985
YES1	0.784939	4.63634	6.65828	1.19e-06	0.000274794	5.59951
SELK	0.743047	10.5283	6.61234	1.32e-06	0.000295096	5.50192
BTG3	0.973102	5.53128	6.59301	1.38e-06	0.000297263	5.46077
HSPA9	0.634181	7.46222	6.60284	1.35e-06	0.000297263	5.4817
NR4A3	2.09447	5.55177	6.59729	1.37e-06	0.000297263	5.46989
ZFY	2.36055	4.33675	6.59093	1.39e-06	0.000297263	5.45635
HIST1H2AJ	-0.633414	6.53764	-6.57627	1.43e-06	0.000304136	5.42511
ADNP2	0.690576	7.94383	6.5325	1.58e-06	0.000320203	5.33163
BET1	-1.06882	7.20707	-6.52769	1.6e-06	0.000320203	5.32135
CISH	-1.53088	7.56111	-6.54471	1.54e-06	0.000320203	5.35775
FZD2	-0.693403	6.55815	-6.53243	1.58e-06	0.000320203	5.33149
OTUD1	0.852213	7.68748	6.5327	1.58e-06	0.000320203	5.33208
ARL5B	1.47259	6.21247	6.49811	1.71e-06	0.000322474	5.25804
ATG2A	0.744065	8.58485	6.49933	1.7e-06	0.000322474	5.26065
CDC42EP3	-0.618895	8.98456	-6.50458	1.68e-06	0.000322474	5.2719
TAF5L	0.666088	6.5173	6.49337	1.72e-06	0.000322474	5.24787
USP9Y	2.82525	4.59557	6.50974	1.66e-06	0.000322474	5.28294
EIF1AY	4.0982	5.30833	6.46269	1.85e-06	0.00034196	5.18204
MAFB	1.11661	10.9299	6.44536	1.92e-06	0.000348538	5.14479
PDIA3	0.572174	8.26872	6.43927	1.95e-06	0.000348538	5.13169
SLC25A33	0.946025	7.87677	6.44847	1.91e-06	0.000348538	5.15149
ARAF	0.690286	6.96564	6.43128	1.98e-06	0.000351954	5.1145
CCR2	-2.23985	8.7159	-6.39888	2.13e-06	0.000356923	5.04471
CD83	2.58355	10.4039	6.40487	2.1e-06	0.000356923	5.05763
KDM5D	3.6664	6.0749	6.40094	2.12e-06	0.000356923	5.04917
NFE2	-1.82869	7.8116	-6.40659	2.1e-06	0.000356923	5.06134
NXT1	0.751127	8.78658	6.40997	2.08e-06	0.000356923	5.06861
TOE1	0.864422	7.85306	6.39719	2.14e-06	0.000356923	5.04106
ZBTB43	1.00359	6.76682	6.41394	2.06e-06	0.000356923	5.07717
RBX1	-0.536393	9.97975	-6.36026	2.33e-06	0.000381793	4.96134
CCDC59	0.910838	9.13026	6.32933	2.5e-06	0.000406386	4.89441
GPR84	2.06869	6.78647	6.31173	2.6e-06	0.000419753	4.85628
ARL4A	1.00274	8.48569	6.29824	2.68e-06	0.000426708	4.82703
DNTTIP2	0.64177	9.73372	6.29471	2.7e-06	0.000426708	4.81936
NDNL2	0.746248	7.85867	6.2973	2.68e-06	0.000426708	4.82498
B3GNT8	-0.534327	5.65772	-6.2819	2.78e-06	0.000434145	4.79156
IRF1	0.888051	9.70146	6.2807	2.79e-06	0.000434145	4.78896
TSPYL2	0.914263	8.91504	6.27078	2.85e-06	0.000440861	4.76741
ALYREF	0.946465	7.39821	6.25311	2.97e-06	0.000453566	4.72898
HMGCL	-0.611642	7.89397	-6.24438	3.03e-06	0.000453566	4.70997
RALGDS	0.711464	9.0758	6.24945	2.99e-06	0.000453566	4.72101
BCL10	0.7212	7.18371	6.22527	3.16e-06	0.00046883	4.66835
RPS4Y1	5.84444	9.02877	6.21105	3.26e-06	0.000477716	4.63735
F2R	0.756612	7.4031	6.18263	3.48e-06	0.000498723	4.57533
FADD	-0.892641	7.18071	-6.18047	3.5e-06	0.000498723	4.5706
GAPT	-1.03709	8.7554	-6.18475	3.47e-06	0.000498723	4.57995
RIPK2	1.42676	8.17148	6.16972	3.59e-06	0.000501316	4.54711
SLC2A3	0.986536	9.28135	6.16839	3.6e-06	0.000501316	4.54419
ZBTB10	1.2142	5.10771	6.16682	3.61e-06	0.000501316	4.54076
ATXN1L	0.689309	8.71245	6.1618	3.65e-06	0.000503864	4.52979
IKZF5	0.514978	6.69012	6.15569	3.7e-06	0.000506191	4.51641
METRNL	1.2857	9.07419	6.15424	3.72e-06	0.000506191	4.51325
SETBP1	0.788604	6.42225	6.11378	4.08e-06	0.000544987	4.4246
KLHL15	0.819922	7.3157	6.1086	4.13e-06	0.000548102	4.41325
BHLHE40	1.50556	8.96534	6.09996	4.21e-06	0.000555651	4.39428
PPP1R16B	0.84888	7.54047	6.08398	4.37e-06	0.000571387	4.3592
RBM7	0.610062	7.26259	6.07481	4.46e-06	0.000571387	4.33904
TNFAIP3	1.35176	11.8798	6.07943	4.41e-06	0.000571387	4.34918
ZNF639	0.607559	7.47003	6.07468	4.46e-06	0.000571387	4.33874
TNFRSF1A	-1.22067	8.44981	-6.06732	4.54e-06	0.000574311	4.32258
GTF3C1	0.756413	8.39183	6.05736	4.64e-06	0.000584181	4.30066
ATP6V1A	-0.547249	9.6054	-6.04315	4.79e-06	0.000592307	4.2694
BNIP1	0.821454	6.51062	6.04432	4.78e-06	0.000592307	4.27196
MXD1	0.913826	7.90072	6.04134	4.81e-06	0.000592307	4.26539
RBM4B	-0.689725	6.30561	-6.04781	4.74e-06	0.000592307	4.27965
BCAS2	0.814845	9.53943	6.02863	4.96e-06	0.000599637	4.2374
ZFC3H1	0.963475	6.85703	6.01377	5.13e-06	0.000612	4.20464
EGR3	2.2304	6.87522	6.00367	5.25e-06	0.000617829	4.18234
AREG	1.3674	4.59067	5.99023	5.41e-06	0.000627017	4.15269
RHEBL1	0.561102	5.4894	5.99151	5.4e-06	0.000627017	4.15551
IL1B	3.25963	11.7189	5.98262	5.51e-06	0.000634713	4.13588
ZNF669	0.856727	6.28489	5.94644	5.99e-06	0.000679114	4.05587
RHOB	-0.671502	5.15349	-5.93418	6.16e-06	0.00069001	4.02871
TCTEX1D2	0.721982	6.66838	5.93616	6.13e-06	0.00069001	4.03309
TSEN54	0.593581	8.30296	5.9328	6.18e-06	0.00069001	4.02566
ATF3	1.03869	6.7628	5.92216	6.34e-06	0.000694548	4.00208
GRASP	0.869347	7.46501	5.91895	6.38e-06	0.000694548	3.99497
LDLR	0.631362	5.75022	5.91925	6.38e-06	0.000694548	3.99563
RNF103	0.732904	7.67137	5.91971	6.37e-06	0.000694548	3.99666
B3GNT5	0.869522	5.2447	5.90463	6.6e-06	0.000698779	3.9632
ING3	0.568543	6.88682	5.90788	6.55e-06	0.000698779	3.97042
PHF23	-0.966128	7.52479	-5.90138	6.65e-06	0.000698779	3.95599
TAF13	0.584345	5.74154	5.91382	6.46e-06	0.000698779	3.98358
CUL1	0.662002	8.03517	5.89842	6.69e-06	0.000700173	3.94943
FOXN2	-0.542118	7.03337	-5.87839	7.01e-06	0.00072989	3.90494
SYTL3	0.52363	4.71917	5.87106	7.13e-06	0.00073531	3.88867
VPS37B	0.781917	8.40711	5.86475	7.24e-06	0.000739716	3.87464
ZNF26	0.600305	6.33033	5.86439	7.24e-06	0.000739716	3.87384
GIMAP6	-0.943042	9.5326	-5.85909	7.33e-06	0.000745346	3.86205
HDHD1	-0.774073	8.4513	-5.84701	7.54e-06	0.000762937	3.83518
C14orf119	-1.00238	9.26943	-5.82627	7.91e-06	0.00079684	3.789
SYAP1	0.66546	8.8896	5.82216	7.99e-06	0.000800748	3.77985
OSR2	1.89025	4.25692	5.81698	8.08e-06	0.000806707	3.76831
ERMN	0.729715	4.16227	5.80006	8.41e-06	0.0008314	3.73057
THAP2	1.31036	5.66891	5.79289	8.55e-06	0.000841527	3.71459
GBP2	0.883775	9.53312	5.78713	8.66e-06	0.000845002	3.70172
LPAR5	-0.690588	5.40139	-5.78428	8.72e-06	0.000845002	3.69536
ZNF256	1.11336	5.49544	5.78763	8.65e-06	0.000845002	3.70284
COQ10B	0.532759	5.86344	5.77506	8.91e-06	0.000857672	3.67479
KANSL2	1.18301	8.28883	5.77185	8.98e-06	0.000860283	3.66761
TNFSF10	-1.34215	9.34375	-5.75903	9.25e-06	0.000881282	3.63896
NFIL3	1.28661	9.6113	5.74911	9.47e-06	0.000891293	3.61679
ZNF2	-0.862494	5.49193	-5.74939	9.46e-06	0.000891293	3.61742
GRPEL1	0.916678	8.66817	5.7295	9.91e-06	0.000920422	3.57292
NAGK	-1.06592	10.4698	-5.72065	1.01e-05	0.000920422	3.55311
SSBP1	0.508875	7.8813	5.72294	1.01e-05	0.000920422	3.55823
ZBTB5	0.775489	7.8509	5.71665	1.02e-05	0.00092131	3.54415
DAPP1	-0.578561	7.52871	-5.70752	1.04e-05	0.00092572	3.5237
RGS18	-1.52382	10.6558	-5.70782	1.04e-05	0.00092572	3.52436
CYCS	0.683041	7.11073	5.66202	1.16e-05	0.00100899	3.42163
PLK3	0.697939	6.5572	5.66198	1.16e-05	0.00100899	3.42155
ZBTB21	1.16882	7.69779	5.66232	1.16e-05	0.00100899	3.42232
EIF1	0.522904	10.9817	5.65711	1.17e-05	0.00101647	3.41061
RAB10	-0.552315	9.88593	-5.64716	1.2e-05	0.00102785	3.38825
SERPINB2	3.44854	8.41399	5.64976	1.19e-05	0.00102785	3.39409
ZBTB24	0.878595	7.28654	5.64619	1.2e-05	0.00102785	3.38608
DUSP4	1.84702	5.87802	5.63898	1.22e-05	0.00103568	3.36987
CALHM2	-0.735017	8.75309	-5.63383	1.24e-05	0.0010386	3.3583
FTSJ2	-0.611592	7.59796	-5.6328	1.24e-05	0.0010386	3.35598
SIK1	0.848313	7.3821	5.62773	1.26e-05	0.00104296	3.34457
PARS2	-0.51362	5.26691	-5.61949	1.28e-05	0.00105924	3.32603
FAM169A	1.0475	6.04283	5.61003	1.31e-05	0.00107885	3.30476
C12orf61	1.54507	4.56602	5.60503	1.33e-05	0.00108563	3.2935
METTL13	-0.852094	7.16054	-5.60252	1.33e-05	0.00108563	3.28785
EREG	2.63471	7.55101	5.59282	1.36e-05	0.00110647	3.26599
RMI1	-1.21159	6.48759	-5.5801	1.41e-05	0.00113572	3.23734
PTRH2	-0.535416	7.78957	-5.57412	1.43e-05	0.00114325	3.22386
TM2D3	0.591077	8.69412	5.57535	1.42e-05	0.00114325	3.22663
FGFBP2	0.929365	10.9895	5.57057	1.44e-05	0.00114857	3.21586
FAM53C	0.599206	8.16607	5.56555	1.45e-05	0.00115368	3.20453
PIGW	0.72613	6.33168	5.56618	1.45e-05	0.00115368	3.20595
DDX39A	0.59344	9.95282	5.55633	1.49e-05	0.00116972	3.18374
SERPINB9	0.824607	7.82314	5.55195	1.5e-05	0.00116972	3.17384
TOX	0.650113	5.81197	5.55496	1.49e-05	0.00116972	3.18065
ZNF14	1.02048	6.6367	5.55573	1.49e-05	0.00116972	3.18237
MED10	0.562491	8.40694	5.54232	1.54e-05	0.00118578	3.15211
NUDT11	0.750314	4.85598	5.54349	1.53e-05	0.00118578	3.15474
SLC5A6	0.834941	7.57591	5.54158	1.54e-05	0.00118578	3.15044
REM2	0.54278	6.18704	5.53806	1.55e-05	0.00119139	3.14249
AVPI1	0.809757	7.02497	5.52591	1.6e-05	0.0012004	3.11504
HCAR3	2.12939	9.71738	5.52726	1.59e-05	0.0012004	3.1181
OST4	-0.582561	11.2211	-5.5292	1.58e-05	0.0012004	3.12249
PDGFC	-0.627801	6.1254	-5.52357	1.61e-05	0.00120285	3.10976
SLC40A1	-0.709421	6.85774	-5.51654	1.63e-05	0.00121867	3.09389
P2RY13	-1.83205	8.52711	-5.51254	1.65e-05	0.0012218	3.08483
ATG4C	-1.06104	6.16945	-5.48886	1.74e-05	0.00128149	3.03128
NUDT15	1.22619	6.62052	5.48794	1.75e-05	0.00128149	3.0292
FDXACB1	0.862645	6.0854	5.4805	1.78e-05	0.00129628	3.01236
S100A10	0.545601	10.6157	5.4802	1.78e-05	0.00129628	3.01168
CCNH	0.611925	9.30193	5.47872	1.78e-05	0.00129645	3.00833
MGAT4A	0.628873	7.69395	5.4757	1.8e-05	0.00129964	3.00149
PPP1R15B	0.918171	10.3445	5.47213	1.81e-05	0.00130361	2.99342
DDIT3	1.24821	8.42645	5.4673	1.83e-05	0.0013142	2.98247
CXCL3	4.78327	8.13781	5.46198	1.86e-05	0.00132452	2.97042
EDN1	0.897887	4.89532	5.45179	1.9e-05	0.00134976	2.94732
CXCL1	2.77128	6.83776	5.45032	1.91e-05	0.00135003	2.94399
PTX3	2.93287	7.81895	5.44631	1.93e-05	0.00135402	2.9349
USP36	0.558256	6.21614	5.44441	1.93e-05	0.00135568	2.93061
NEXN	-0.986532	5.77232	-5.43724	1.97e-05	0.00137436	2.91436
GIMAP1	-0.671775	8.65198	-5.43008	2e-05	0.00139332	2.89811
CXCL2	1.72389	7.0599	5.41577	2.07e-05	0.0014155	2.86563
IVNS1ABP	0.730326	7.97578	5.41658	2.07e-05	0.0014155	2.86747
MOSPD2	-0.907042	7.065	-5.41928	2.05e-05	0.0014155	2.87362
SPTY2D1	0.85333	7.06486	5.41371	2.08e-05	0.00141636	2.86097
RAP1GAP2	0.571307	9.17922	5.40562	2.12e-05	0.00142854	2.84259
ZFAND2A	0.918159	8.93165	5.40124	2.14e-05	0.00143615	2.83266
CCNT1	0.72636	7.66134	5.39475	2.18e-05	0.00144988	2.81791
TMEM140	-1.13908	7.95879	-5.39461	2.18e-05	0.00144988	2.81759
RBM39	0.586522	8.48642	5.39287	2.18e-05	0.00145138	2.81364
MAPK6	1.03521	7.65822	5.39107	2.19e-05	0.00145312	2.80955
ZNF281	0.568541	7.84156	5.38784	2.21e-05	0.00145978	2.80222
NFKBIE	0.930021	7.80822	5.37874	2.26e-05	0.00148252	2.78154
PMAIP1	2.05768	9.30083	5.37483	2.28e-05	0.00148728	2.77265
GCFC2	0.504353	6.20357	5.3679	2.32e-05	0.00149836	2.75688
KLF9	0.512667	6.06378	5.36902	2.31e-05	0.00149836	2.75943
S1PR5	1.22736	7.34101	5.36445	2.34e-05	0.00150167	2.74904
PEX11B	-0.706257	7.92309	-5.35907	2.37e-05	0.0015164	2.73682
OSBPL11	-0.582878	8.41306	-5.35045	2.42e-05	0.00153395	2.7172
EHD1	0.836614	8.845	5.34482	2.45e-05	0.00154111	2.70439
HEXIM2	-0.651147	5.83846	-5.32598	2.56e-05	0.00159753	2.6615
MAP3K1	-0.840868	8.27169	-5.32664	2.56e-05	0.00159753	2.663
FRMD3	-0.864041	6.62873	-5.32398	2.57e-05	0.00160054	2.65693
C5orf51	-0.535907	5.31635	-5.31475	2.63e-05	0.00162197	2.63591
LRRC25	-1.06196	8.5608	-5.31575	2.62e-05	0.00162197	2.63819
ZBTB1	0.613298	6.95193	5.31665	2.62e-05	0.00162197	2.64025
ARFIP1	-0.932382	6.77012	-5.31229	2.64e-05	0.00162683	2.6303
CPSF2	-0.665618	7.02523	-5.30649	2.68e-05	0.00163541	2.6171
GZF1	0.635263	6.21563	5.30824	2.67e-05	0.00163541	2.62108
IL12A	0.727223	4.28263	5.30759	2.67e-05	0.00163541	2.6196
MARCKS	1.07111	8.6229	5.29285	2.77e-05	0.00167973	2.58601
KBTBD2	0.603339	7.9603	5.28181	2.84e-05	0.00170053	2.56082
COX17	0.555589	5.23571	5.26553	2.95e-05	0.00175786	2.52368
LGR6	1.06967	6.46094	5.26199	2.98e-05	0.00176785	2.5156
MLH3	-1.28615	7.67845	-5.25949	3e-05	0.00177354	2.50988
RUNX3	0.570278	8.97988	5.25354	3.04e-05	0.00178901	2.4963
DOK1	-0.51016	7.27165	-5.25176	3.05e-05	0.00179171	2.49225
IFRD1	0.873226	7.768	5.24741	3.08e-05	0.00180059	2.4823
GPR132	1.06984	6.61069	5.24462	3.11e-05	0.0018077	2.47593
CHRAC1	0.526481	7.58124	5.24182	3.13e-05	0.00181488	2.46954
UBE2S	0.789951	7.78188	5.23478	3.18e-05	0.00183114	2.45345
PTGS2	2.40103	9.74995	5.22109	3.28e-05	0.00188641	2.42216
C11orf68	-0.564317	7.63472	-5.21504	3.33e-05	0.0019087	2.40833
GTF2E1	-1.07017	7.33365	-5.21073	3.37e-05	0.00191765	2.39847
ICOS	1.56298	7.8684	5.20975	3.37e-05	0.00191765	2.39624
DUSP2	1.22027	10.5689	5.20544	3.41e-05	0.00193238	2.38637
FOS	-1.36024	11.8918	-5.19244	3.52e-05	0.00198272	2.35665
VCPKMT	0.698651	7.66074	5.18903	3.54e-05	0.00199372	2.34883
LYL1	-0.755115	9.0196	-5.18633	3.57e-05	0.00200136	2.34267
MAP3K7	-0.508825	7.11541	-5.18344	3.59e-05	0.0020048	2.33605
TSPYL4	0.636294	8.6795	5.1842	3.59e-05	0.0020048	2.33778
SLFN11	-0.660753	7.51063	-5.17624	3.65e-05	0.00203424	2.31957
PLK2	2.11609	5.57202	5.1748	3.67e-05	0.002036	2.31628
ZCCHC18	0.546686	6.22229	5.17301	3.68e-05	0.00203951	2.31216
DDIAS	-0.625417	6.10933	-5.16842	3.72e-05	0.00204095	2.30165
FRAT2	-0.961449	8.24607	-5.16825	3.72e-05	0.00204095	2.30128
TGFBR3	1.14474	9.02295	5.16532	3.75e-05	0.00204095	2.29456
TIMM23B	0.851059	7.3755	5.16526	3.75e-05	0.00204095	2.29443
DUSP5	1.5573	8.24607	5.16203	3.78e-05	0.00205157	2.28704
TRPS1	-0.669256	6.6506	-5.15793	3.82e-05	0.00206215	2.27764
TRIM27	-0.631522	8.09856	-5.14363	3.95e-05	0.00211185	2.24488
ABHD13	0.644065	7.08809	5.13474	4.03e-05	0.00215181	2.2245
SH2D2A	0.719024	8.12732	5.12861	4.09e-05	0.00216751	2.21045
ABHD10	-0.549418	7.28566	-5.11327	4.25e-05	0.00222139	2.17527
LGALS12	-0.870935	5.98098	-5.11484	4.23e-05	0.00222139	2.17887
C2orf44	-0.559249	5.06842	-5.10992	4.28e-05	0.00222829	2.16758
KCNJ2	2.45533	7.07051	5.11084	4.27e-05	0.00222829	2.16969
PDZD8	0.629672	6.02089	5.10888	4.29e-05	0.00222848	2.16519
ARID5A	0.63316	7.6036	5.1063	4.32e-05	0.0022315	2.15929
RABGEF1	1.05282	7.38574	5.10058	4.38e-05	0.00225683	2.14616
SMIM13	0.601235	5.51633	5.09714	4.41e-05	0.00227005	2.13826
CCRL2	1.79843	7.14314	5.09507	4.44e-05	0.00227587	2.13352
SEC23IP	-0.515892	5.84831	-5.09256	4.46e-05	0.00228419	2.12774
PIK3R1	1.13944	9.03554	5.0888	4.5e-05	0.00229934	2.11912
GADD45A	1.24791	8.99583	5.08206	4.58e-05	0.0023312	2.10364
NLRC4	-1.45491	6.07294	-5.08001	4.6e-05	0.00233715	2.09894
BCL2A1	1.5248	11.7593	5.07342	4.67e-05	0.00236372	2.08381
RORA	0.56245	5.94371	5.06649	4.75e-05	0.00239147	2.06789
CLC	-2.26123	8.35021	-5.06129	4.81e-05	0.00240579	2.05595
PTGDS	1.07789	8.82727	5.05177	4.92e-05	0.00244869	2.03407
TRIM21	-0.587164	7.42913	-5.04979	4.94e-05	0.00244902	2.02953
ZNF350	0.579186	5.69109	5.04421	5.01e-05	0.00247629	2.0167
DNAAF1	1.41211	6.36284	5.0414	5.04e-05	0.00248167	2.01024
NFKBIZ	1.22303	12.1019	5.04206	5.03e-05	0.00248167	2.01175
CCR3	-0.994987	4.76723	-5.03864	5.08e-05	0.00249243	2.0039
ERN1	0.583887	7.24241	5.0347	5.12e-05	0.00250135	1.99484
KCNE3	-0.868634	7.13837	-5.03431	5.13e-05	0.00250135	1.99396
MAPK1IP1L	0.52892	8.77921	5.03475	5.12e-05	0.00250135	1.99497
TFDP2	0.587024	6.39225	5.03193	5.16e-05	0.00251	1.98848
ANKRD37	0.648194	5.38127	5.02697	5.22e-05	0.00251733	1.97708
WHAMM	0.897201	8.66767	5.02716	5.22e-05	0.00251733	1.97751
ADM	1.41494	8.42452	5.01659	5.35e-05	0.00256355	1.95321
LYPD3	0.936724	6.16257	5.01661	5.35e-05	0.00256355	1.95325
AKAP10	-0.608576	6.32392	-5.01357	5.39e-05	0.00257082	1.94625
FOSL2	0.978817	7.71644	5.00202	5.54e-05	0.00262556	1.91968
SGK1	1.25327	11.2304	4.99916	5.58e-05	0.00262825	1.91311
INSIG1	0.535414	8.10236	4.99103	5.69e-05	0.00266646	1.89438
PTCRA	-0.508338	7.3136	-4.98469	5.78e-05	0.00270143	1.87979
ACTN1	-0.547485	8.16566	-4.97913	5.85e-05	0.00272892	1.86701
TRMT10C	0.530083	8.10115	4.97866	5.86e-05	0.00272892	1.86593
IL2RB	0.546744	11.0749	4.97489	5.91e-05	0.00274613	1.85723
SDC4	1.3195	6.10868	4.97425	5.92e-05	0.00274613	1.85577
GUCY1B3	-1.12421	6.17418	-4.97137	5.96e-05	0.00275922	1.84915
PRDM1	0.935321	7.93767	4.96885	6e-05	0.00276416	1.84333
SLC46A2	-0.976377	7.44778	-4.9582	6.15e-05	0.00282964	1.8188
CLDN5	-0.834272	6.76549	-4.95396	6.22e-05	0.00284049	1.80903
MOB1B	-0.524647	8.1754	-4.95459	6.21e-05	0.00284049	1.81049
TNFSF9	0.92758	5.32164	4.94977	6.28e-05	0.00286309	1.79939
KRT10	0.567557	9.60846	4.93681	6.48e-05	0.00291897	1.76953
LPXN	0.533354	8.29541	4.93018	6.58e-05	0.0029573	1.75425
AZIN1	0.655878	9.89629	4.92748	6.63e-05	0.00295816	1.74801
SEPHS2	-0.56959	9.08	-4.92829	6.61e-05	0.00295816	1.7499
SPATA2L	0.60654	7.82607	4.92407	6.68e-05	0.00297019	1.74016
GZMB	0.746337	11.4951	4.91483	6.83e-05	0.00302439	1.71886
MS4A6A	-0.660048	9.43209	-4.90464	7e-05	0.00307416	1.69536
TSPYL5	0.917031	5.26751	4.89772	7.12e-05	0.00311933	1.67941
CPT2	-0.617112	6.40302	-4.88061	7.41e-05	0.00323711	1.63994
MYLIP	0.643955	8.44469	4.86841	7.64e-05	0.00331339	1.61178
RNASEL	-0.504256	6.23544	-4.86858	7.63e-05	0.00331339	1.61216
GPR183	1.36567	11.2236	4.86426	7.71e-05	0.00332663	1.6022
NFKBID	0.907896	6.48873	4.85916	7.81e-05	0.00335433	1.59042
CXorf65	0.614735	7.04798	4.84457	8.09e-05	0.00343268	1.55675
ZNF571	1.35813	5.48422	4.84382	8.1e-05	0.00343268	1.55501
NRIP3	1.16843	5.62697	4.84056	8.16e-05	0.00344619	1.54748
HIAT1	0.620575	9.75688	4.8098	8.79e-05	0.00361921	1.47643
TRIB1	0.632973	5.97509	4.81054	8.78e-05	0.00361921	1.47815
EGF	-0.960576	4.99529	-4.80318	8.93e-05	0.0036703	1.46115
NINL	0.568103	4.7833	4.78473	9.34e-05	0.00380689	1.41849
PRUNE	-0.694477	6.44456	-4.78614	9.31e-05	0.00380689	1.42176
STK38L	-0.639129	7.40131	-4.77869	9.47e-05	0.00384537	1.40453
NAT8B	-0.92003	5.43821	-4.77635	9.53e-05	0.0038567	1.39913
FBXO30	-0.56899	5.0142	-4.77229	9.62e-05	0.00388738	1.38973
ETS2	1.06306	7.47991	4.77137	9.64e-05	0.00388866	1.38762
RILPL2	0.53691	10.5597	4.76969	9.68e-05	0.00389718	1.38374
RBMXL1	0.733533	8.07495	4.76678	9.75e-05	0.00391732	1.37701
NT5M	-0.51051	6.21142	-4.75382	0.000100595	0.00402371	1.34704
SLC16A6	0.587376	7.74594	4.74913	0.000101739	0.0040425	1.33619
NR1D2	0.807094	8.2989	4.7431	0.000103228	0.00409416	1.32224
CXCL8	1.10007	11.1789	4.73929	0.000104181	0.00411687	1.31342
CST7	0.869653	10.7635	4.73556	0.000105123	0.00413313	1.30479
ZSCAN26	-0.639135	6.16152	-4.73488	0.000105294	0.00413313	1.30322
GFI1B	-1.06871	6.21371	-4.72437	0.000107995	0.00419907	1.27892
FCAR	1.04513	6.1203	4.72194	0.000108631	0.00420824	1.27328
EZH2	0.767537	6.35121	4.71973	0.000109211	0.00422315	1.26817
G0S2	1.3027	11.0444	4.71876	0.000109466	0.00422545	1.26594
AF007147	-0.771525	6.87399	-4.7146	0.000110569	0.00426047	1.25631
MPHOSPH6	0.709824	6.88644	4.70555	0.00011301	0.00432375	1.23536
C2orf88	-1.51036	7.4797	-4.70469	0.000113245	0.00432506	1.23337
REL	0.612064	7.80343	4.70254	0.000113832	0.00432646	1.22841
CRY1	0.601418	8.20691	4.70065	0.000114353	0.0043292	1.22403
KCTD21	-0.73599	5.83345	-4.69039	0.000117219	0.00439584	1.20027
PRSS23	0.711265	6.4072	4.69054	0.000117176	0.00439584	1.20062
C16orf72	-0.645602	7.51896	-4.68722	0.000118119	0.00441774	1.19293
HSPA5	0.759418	9.17096	4.68437	0.000118932	0.00443284	1.18635
ANKRD50	-0.609963	4.87407	-4.68202	0.000119608	0.00445037	1.18091
NINJ1	1.14718	9.51853	4.67876	0.000120554	0.00447018	1.17336
GCH1	0.636487	10.8986	4.67419	0.000121889	0.00450655	1.16279
MEIS1	-1.46573	5.31986	-4.67199	0.000122539	0.00452059	1.15768
MASTL	1.13014	5.83675	4.67016	0.000123082	0.00453289	1.15344
LAMB3	1.0548	4.83068	4.66635	0.000124219	0.00455927	1.14462
CGRRF1	0.538573	7.71004	4.65675	0.000127128	0.00464139	1.12241
POLK	-0.538223	6.02461	-4.65733	0.000126952	0.00464139	1.12374
GCNT1	-0.600687	5.76835	-4.64885	0.000129578	0.00470187	1.1041
MAPK14	-0.560064	7.76698	-4.6432	0.000131357	0.00472902	1.09101
ACSL1	1.14446	9.57395	4.6419	0.00013177	0.00473214	1.088
IFIT1	-1.15085	7.51117	-4.62586	0.000136972	0.00483579	1.05086
LPAR1	-0.656432	5.32249	-4.62544	0.000137113	0.00483579	1.04988
NFE2L2	0.508916	6.76619	4.62566	0.000137039	0.00483579	1.05039
ZNF322	-0.743381	5.21277	-4.62662	0.000136721	0.00483579	1.05262
GGPS1	-0.608686	7.20747	-4.62265	0.000138038	0.0048526	1.04343
PSMB5	-0.518387	7.69853	-4.62322	0.000137848	0.0048526	1.04475
FAM110A	-0.763685	7.33516	-4.62048	0.000138763	0.00486232	1.0384
PLAUR	1.21222	9.2753	4.61522	0.000140537	0.0049086	1.02622
CCL4	2.07702	11.8178	4.61321	0.00014122	0.0049166	1.02157
KCTD12	-0.950946	10.4608	-4.60853	0.000142828	0.00495591	1.01071
LYPLAL1	-0.584222	7.25275	-4.60857	0.000142813	0.00495591	1.01081
RALBP1	0.530079	7.13837	4.59729	0.000146757	0.00504448	0.984682
RND1	0.716548	5.37625	4.59646	0.000147053	0.00504664	0.98275
SNX20	-0.504264	7.01436	-4.59451	0.000147746	0.0050624	0.97824
HIST1H2BD	-0.846315	7.18352	-4.59187	0.000148692	0.00507904	0.972119
TUBB6	0.809035	6.72167	4.59185	0.000148701	0.00507904	0.972064
H2BFS	-0.887251	8.39925	-4.58804	0.000150073	0.00510979	0.963254
CWC25	0.549436	7.14591	4.58428	0.000151443	0.00512066	0.954536
DENND4B	1.17128	13.061	4.58522	0.000151101	0.00512066	0.956708
MNDA	-0.54463	11.9783	-4.58459	0.00015133	0.00512066	0.955254
PDK4	-1.26152	5.02465	-4.58151	0.00015246	0.00514255	0.948122
NRGN	-1.32797	10.4739	-4.57708	0.000154102	0.00517377	0.937847
CD160	0.971534	7.97349	4.56541	0.00015851	0.00528895	0.910806
IDH1	-0.559046	7.10257	-4.56325	0.000159337	0.00530023	0.905811
RNF125	0.573256	8.9536	4.56377	0.000159139	0.00530023	0.907005
EXOC8	0.691096	7.90919	4.55867	0.000161114	0.00533282	0.89518
CA5B	-0.50116	6.28145	-4.55493	0.000162576	0.00536675	0.886517
ERCC4	-0.587168	5.06803	-4.55383	0.00016301	0.00537287	0.883963
PRR7	0.631347	5.86477	4.55018	0.000164454	0.00541222	0.875508
CD180	-0.759793	7.40102	-4.54378	0.000167018	0.00546295	0.860675
ST8SIA4	-0.633793	6.13184	-4.54429	0.00016681	0.00546295	0.861871
ZNF232	-0.611143	6.60675	-4.54026	0.000168442	0.00549338	0.852535
SH2D3C	-0.58135	6.55092	-4.53905	0.000168935	0.00550119	0.849731
MATK	0.630295	7.35875	4.53451	0.000170803	0.00554533	0.839191
NFKBIB	0.669151	6.69585	4.52451	0.000174981	0.00566399	0.816024
RTP4	-0.699918	7.01797	-4.52269	0.000175754	0.00568054	0.811795
CFL2	1.28392	5.35661	4.51062	0.000180958	0.0057968	0.783828
2021-03-01	-0.50003	7.58162	-4.50722	0.000182453	0.00581888	0.775941
TUBB2A	1.42486	8.08893	4.50778	0.000182203	0.00581888	0.777253
RNF19B	1.1757	8.23431	4.48998	0.000190221	0.00600473	0.735977
TXNIP	-0.530718	12.3546	-4.48797	0.000191147	0.0060164	0.731325
BCLAF1	0.538976	8.38368	4.48248	0.000193702	0.00608797	0.718601
CD1A	-0.534059	5.67939	-4.48075	0.000194516	0.00609588	0.714579
KLRF1	0.844855	10.2166	4.48134	0.000194236	0.00609588	0.71596
KPNA2	0.527043	9.10535	4.47824	0.000195698	0.00612361	0.708777
TMEM88	0.946784	6.36658	4.4726	0.000198386	0.00617248	0.695703
GPR35	0.656734	7.03017	4.46579	0.000201686	0.00622152	0.679895
ZNF786	-0.51598	5.2313	-4.46309	0.000203005	0.00623557	0.673646
IRAK2	0.639768	4.6804	4.46087	0.000204098	0.00624057	0.668504
TRMT1L	-0.746828	5.60686	-4.46187	0.000203605	0.00624057	0.670822
PPP1R3D	-0.580014	6.25586	-4.45806	0.00020549	0.00625863	0.66199
CXCR4	0.66451	12.2661	4.45507	0.000206984	0.00627831	0.65505
MEF2C	-0.611862	7.86299	-4.45395	0.000207545	0.00628584	0.652458
EXOC1	-0.511579	8.6559	-4.44966	0.000209709	0.00632485	0.642518
SNRNP200	0.563447	7.48088	4.4487	0.000210198	0.00632922	0.640287
GIMAP7	-0.968344	9.67196	-4.44415	0.000212523	0.00633096	0.629749
ZNF780A	-0.631333	3.81008	-4.44487	0.000212155	0.00633096	0.631409
FGD4	-0.724213	4.85646	-4.43927	0.00021505	0.00637298	0.618424
KIF2A	-0.591889	8.21083	-4.43855	0.000215425	0.00637298	0.616754
P2RY12	-1.41292	5.51701	-4.43909	0.000215142	0.00637298	0.618012
GEMIN5	-0.575345	6.92557	-4.4321	0.000218814	0.00643806	0.601801
NAF1	0.552461	5.97938	4.43234	0.000218687	0.00643806	0.602355
PAQR8	-0.958146	6.93737	-4.42672	0.00022168	0.00648957	0.589336
PRKAR2B	-1.39073	9.65126	-4.42205	0.0002242	0.00653985	0.578507
AKR1C3	0.863533	8.13985	4.41866	0.000226046	0.00657935	0.57065
GRB14	-1.06308	3.6681	-4.41556	0.00022775	0.00661557	0.563457
PRKRA	0.604792	7.30403	4.41418	0.000228513	0.00661557	0.560256
HIST1H2BJ	-0.822943	4.28942	-4.40879	0.000231509	0.00668444	0.547778
TUBB1	-1.49956	9.61017	-4.40409	0.000234157	0.0067429	0.536888
CCRN4L	0.686603	4.30542	4.40336	0.000234573	0.00674592	0.535186
BTBD19	0.577118	5.51076	4.39686	0.000238294	0.00680773	0.520113
GBP1P1	1.10439	4.91228	4.39466	0.000239565	0.00683502	0.515019
CEP76	-0.632244	5.46778	-4.3892	0.000242751	0.0068806	0.502366
FPGT	-0.958655	5.43544	-4.38424	0.000245686	0.00693655	0.490857
GALNT12	0.584583	6.25692	4.38472	0.000245397	0.00693655	0.491984
FHL1	-0.658999	6.85628	-4.38368	0.000246019	0.0069369	0.489562
CRK	-0.605257	7.37125	-4.37756	0.000249689	0.00702306	0.475382
C6orf62	0.531985	7.98511	4.36898	0.00025493	0.00715092	0.455492
RSRC2	0.615875	9.25765	4.35847	0.000261502	0.00727868	0.431125
DNAAF2	-0.755358	6.09604	-4.35775	0.000261953	0.00728189	0.429473
NAGS	-0.533498	5.23133	-4.35459	0.000263964	0.00731899	0.422153
RGCC	0.765374	6.89927	4.34856	0.000267851	0.00739835	0.408158
HMGCS1	0.559973	5.86886	4.33524	0.000276625	0.00754447	0.377305
SAMSN1	0.922147	8.80952	4.33384	0.000277565	0.00755108	0.374058
HIVEP1	0.605261	5.75602	4.32533	0.000283346	0.00767943	0.354326
DUSP12	0.536755	8.72946	4.32124	0.000286162	0.00772674	0.344861
NUPL2	-0.570083	6.7679	-4.32051	0.000286669	0.00773079	0.343167
NUP160	0.560775	6.44085	4.31795	0.00028845	0.00774986	0.33724
C19orf33	-1.11557	5.95534	-4.31264	0.000292182	0.00779646	0.32494
AMZ2P1	0.519218	7.58265	4.30189	0.00029989	0.00790101	0.300021
DLG5	0.779458	5.18366	4.30186	0.000299914	0.00790101	0.299946
GJB2	2.43609	4.19911	4.29972	0.00030147	0.0079208	0.294994
RNMTL1	0.578287	7.60158	4.29932	0.000301762	0.0079208	0.294066
RRAS2	0.690663	6.74257	4.29829	0.000302518	0.00792515	0.291673
LPCAT1	0.548707	9.72556	4.28612	0.000311561	0.00804154	0.263492
HIST1H2AC	-1.36736	10.0368	-4.28381	0.000313309	0.00806743	0.258139
NIF3L1	-0.522124	7.64733	-4.27904	0.000316945	0.00815135	0.247101
MAP3K7CL	-1.56984	9.16349	-4.27181	0.000322544	0.00824909	0.230349
HIST1H2BH	-1.1039	7.05665	-4.26249	0.000329903	0.00838505	0.208768
CEP78	0.588303	7.48831	4.25896	0.00033274	0.00843346	0.20058
IL18R1	0.811802	6.50279	4.2549	0.000336027	0.00849087	0.191177
TAF1D	0.624931	6.36014	4.24704	0.000342482	0.00860376	0.17298
CABP5	-1.08859	5.52467	-4.24396	0.000345044	0.00863808	0.165852
FOSB	1.68206	8.69039	4.24191	0.000346761	0.00865106	0.161104
NLRP12	-0.868999	7.35911	-4.23623	0.000351562	0.00873058	0.147958
TMEM185B	0.545293	6.56845	4.23423	0.000353273	0.00876302	0.143315
PRC1	0.708563	5.28772	4.23124	0.000355833	0.00881643	0.13641
CD55	0.545957	10.0426	4.22969	0.000357171	0.00882605	0.132822
TLR6	-0.520247	5.26557	-4.22062	0.000365108	0.00894391	0.111807
FFAR2	1.52214	6.88325	4.21861	0.000366886	0.00897732	0.107161
CHAMP1	-0.599443	7.34091	-4.21355	0.000371408	0.00905725	0.095451
ZNF136	0.63792	7.55354	4.21202	0.000372789	0.00907051	0.0919022
BCL7B	0.574478	7.88554	4.20828	0.00037618	0.00911698	0.083247
C9orf47	-0.594874	4.73434	-4.20804	0.000376395	0.00911698	0.0826994
TWISTNB	0.650402	5.16347	4.20465	0.000379492	0.00916154	0.0748664
PF4	-1.3756	11.5037	-4.20162	0.000382294	0.00919841	0.0678361
PELI1	1.02621	8.83962	4.19997	0.000383819	0.00922486	0.0640298
PARP15	0.625554	5.12593	4.19934	0.000384411	0.00922884	0.0625566
NUP43	-0.505932	6.04086	-4.19488	0.000388578	0.00931631	0.0522518
TMEM45A	-0.653453	3.64979	-4.18799	0.000395114	0.00940242	0.0363077
CRYBG3	-0.512157	6.74761	-4.18266	0.000400247	0.00950366	0.0239734
FBXO8	-0.562982	6.372	-4.17983	0.000403001	0.00953769	0.0174191
TMEM186	-0.545573	6.45087	-4.17662	0.000406137	0.00957615	0.010012
CD200R1	-0.589844	5.52686	-4.17193	0.000410779	0.00966892	-0.000847224
DHRS7B	-0.798744	6.49322	-4.17077	0.000411933	0.00967102	-0.00352905
IL18RAP	0.758359	8.64373	4.16912	0.00041358	0.00968224	-0.0073411
CACNA2D2	0.857314	6.73815	4.16671	0.000415998	0.00970926	-0.0129117
ITGB3	-0.694762	5.34837	-4.16473	0.000417996	0.00973301	-0.0174898
CD69	0.897794	11.1049	4.16357	0.000419171	0.00973758	-0.0201726
NDUFV3	-0.512439	7.34618	-4.16321	0.000419541	0.00973758	-0.0210152
SUPT3H	0.545967	6.90109	4.16368	0.000419068	0.00973758	-0.0199372
MINPP1	-0.954648	5.4863	-4.16167	0.000421113	0.00974794	-0.0245885
ZKSCAN4	-0.567669	6.08969	-4.15572	0.00042722	0.00986295	-0.038344
SNX27	-0.506241	7.78427	-4.15388	0.00042912	0.00988573	-0.0425835
GFOD1	0.53573	5.53821	4.14654	0.000436813	0.00999913	-0.0595579
CCSER2	0.513813	6.41148	4.1352	0.000448966	0.0101912	-0.0857722
C6orf211	-0.57904	8.15754	-4.13251	0.000451897	0.0102362	-0.091986
RAPGEF2	0.581598	5.93992	4.12801	0.000456852	0.0103269	-0.102402
IRF2	-0.588118	8.39433	-4.12305	0.000462363	0.010408	-0.113853
TREML1	-1.31383	7.84797	-4.11118	0.000475837	0.010612	-0.141284
KDM6B	0.70382	7.64423	4.10702	0.000480654	0.0106974	-0.150902
SMIM5	-0.940026	7.05362	-4.10564	0.000482264	0.0107002	-0.154095
GP9	-0.527559	7.28643	-4.10281	0.000485572	0.0107516	-0.160622
TMEM40	-0.801533	6.6858	-4.10289	0.000485483	0.0107516	-0.160446
DNAJB1	0.727557	10.2082	4.10025	0.000488592	0.0108074	-0.166542
PTGER2	0.616739	9.93601	4.09415	0.000495851	0.0109122	-0.18062
CLIC3	0.886776	8.08419	4.09272	0.000497577	0.0109218	-0.183939
CYB5D1	0.820344	6.39198	4.09212	0.000498303	0.0109218	-0.185329
FASTKD1	-0.551012	7.84991	-4.09275	0.000497537	0.0109218	-0.183861
MSRB1	-0.709551	9.93331	-4.08972	0.000501194	0.0109519	-0.190852
SLC19A2	0.571369	4.56284	4.08351	0.000508783	0.0110842	-0.205198
ZNF691	-0.505369	5.59033	-4.08111	0.000511746	0.0111375	-0.21074
PPP1R15A	1.4892	10.6917	4.06005	0.000538492	0.0115445	-0.25936
SPRY1	0.593341	5.61211	4.05831	0.000540764	0.01156	-0.263378
WDR5B	-0.623677	4.82083	-4.05438	0.000545922	0.0116587	-0.272436
RAB31	-0.561221	10.3158	-4.05341	0.000547205	0.0116746	-0.274676
CTSA	-0.55562	10.202	-4.04642	0.000556538	0.011804	-0.290812
SYNGR3	0.609313	5.41976	4.04645	0.000556502	0.011804	-0.29075
HIST2H2BE	-0.967492	7.83398	-4.04271	0.000561551	0.0118731	-0.299366
S100A11	-0.537913	10.9905	-4.04068	0.00056431	0.0118731	-0.304042
PGRMC1	-0.727182	9.23315	-4.03515	0.000571909	0.0119891	-0.316803
TLR1	-0.8975	8.09598	-4.0336	0.000574053	0.0120123	-0.320371
NFKB2	0.600581	5.96441	4.02768	0.000582331	0.012137	-0.334027
TBC1D23	-0.569914	7.96721	-4.02851	0.000581163	0.012137	-0.332114
CH25H	1.77937	5.19356	4.02478	0.000586436	0.0121844	-0.340727
FAM46C	1.19509	9.11413	4.02203	0.000590347	0.0122452	-0.347067
C9orf64	-0.555105	7.52453	-4.01801	0.000596111	0.0123175	-0.356334
ZBTB34	-0.591214	7.15132	-4.01337	0.000602836	0.0123974	-0.367033
BBS10	-0.798409	4.61076	-4.01165	0.00060534	0.0124294	-0.370986
IGIP	-0.622786	5.57855	-4.00343	0.000617495	0.0125912	-0.389943
KLRC3	1.20613	7.63907	4.00165	0.000620158	0.0126099	-0.394047
IL1RN	0.936079	6.40741	3.99924	0.000623773	0.0126596	-0.399587
DNM3	-0.537111	3.87843	-3.99414	0.000631504	0.0128045	-0.411331
MFSD2A	0.65829	5.75896	3.99069	0.000636803	0.0128878	-0.419297
MSN	-0.563508	9.25754	-3.98414	0.000646947	0.0130201	-0.434363
CHCHD4	-0.500244	7.02257	-3.97411	0.000662829	0.0132535	-0.457479
NKG7	0.687032	11.4691	3.97431	0.000662511	0.0132535	-0.457022
ZNF267	1.04239	7.81326	3.9592	0.000687131	0.0136387	-0.491795
FAM179A	0.584392	6.5472	3.95636	0.000691864	0.013695	-0.498335
C16orf54	-0.539796	9.86887	-3.95495	0.000694212	0.0137289	-0.501563
HSPA13	0.75306	7.81027	3.95301	0.000697479	0.0137684	-0.506036
CMC1	0.616629	9.6404	3.95192	0.000699322	0.0137922	-0.508551
ESAM	-0.804658	6.22088	-3.94741	0.000706968	0.0139176	-0.518912
SPARC	-1.28898	6.97507	-3.94196	0.000716337	0.0140383	-0.531453
CTTN	-0.690909	4.92549	-3.93327	0.000731532	0.0142715	-0.551448
SLC37A2	-0.563443	6.35176	-3.93192	0.000733911	0.014305	-0.55454
AQP9	0.972481	9.3379	3.92661	0.000743377	0.0144256	-0.566746
XK	-1.69134	5.54004	-3.92211	0.000751508	0.0145076	-0.577106
C6orf25	-0.53017	4.67311	-3.91738	0.000760126	0.0146316	-0.587965
ZBTB25	0.502162	7.76637	3.91013	0.000773546	0.0147607	-0.604629
ARRDC4	-1.27637	6.88	-3.90373	0.000785586	0.0148966	-0.619334
CRNKL1	-0.820324	6.84509	-3.90038	0.000791964	0.0149651	-0.627032
ELOVL7	-1.51523	7.13317	-3.89585	0.000800674	0.0150902	-0.637445
F13A1	-0.880446	10.6937	-3.89412	0.000804013	0.0151136	-0.641407
CMTM5	-0.95728	7.22742	-3.88804	0.000815888	0.015297	-0.655363
PRKCD	-0.643481	9.00929	-3.8866	0.000818736	0.0153371	-0.658679
TBC1D2	-0.656554	6.58688	-3.88479	0.000822308	0.0153907	-0.662822
HEY1	0.549645	5.03843	3.88438	0.000823127	0.0153928	-0.663769
CDA	-0.630527	8.54286	-3.87793	0.000836038	0.015567	-0.678581
ZNF165	0.543383	3.36754	3.87259	0.000846876	0.0157147	-0.690838
RHOBTB1	-1.361	5.21591	-3.87141	0.000849275	0.0157458	-0.69353
BBS12	-0.650293	4.10435	-3.87095	0.000850223	0.0157498	-0.694592
PPBP	-1.09473	12.4569	-3.86797	0.000856364	0.0158365	-0.70144
SDPR	-1.3895	8.97588	-3.86702	0.000858318	0.0158591	-0.703609
ASAP2	-1.05702	5.58216	-3.86447	0.000863616	0.0159163	-0.709463
SPATA2	0.520469	6.15292	3.86163	0.000869548	0.0159442	-0.715976
RASD1	0.567082	7.0836	3.85467	0.000884255	0.0160929	-0.731932
MLF1	0.692585	4.57692	3.8521	0.000889748	0.0161386	-0.737822
MPP1	-0.755105	9.64153	-3.84191	0.000911881	0.0164146	-0.761194
AAED1	0.579149	7.84948	3.84074	0.000914438	0.016447	-0.763857
NIP7	0.500402	7.44798	3.83825	0.000919945	0.0165049	-0.769567
DHRS9	-0.779646	6.39985	-3.8357	0.000925623	0.0165656	-0.775419
PYHIN1	0.533816	7.21503	3.83283	0.00093205	0.0166531	-0.781998
VIM	0.589855	10.3938	3.82557	0.000948488	0.0168357	-0.798622
RNASE6	-0.54107	10.435	-3.82449	0.000950948	0.0168517	-0.801085
FAR1	-0.559344	7.17188	-3.82177	0.000957217	0.0169074	-0.807332
MN1	0.888079	4.27645	3.81587	0.000970895	0.0170933	-0.820821
UBTD2	-0.595477	6.76507	-3.81166	0.000980792	0.0172116	-0.830462
HIST1H2AE	-1.27013	5.64043	-3.80848	0.000988345	0.0172902	-0.837754
TGFB1I1	-1.04068	5.83108	-3.7931	0.00102561	0.017782	-0.872934
TNFSF4	-1.1946	6.22445	-3.79055	0.00103193	0.0178629	-0.87877
PTGER4	0.866493	9.31146	3.7889	0.00103604	0.017891	-0.88254
GUCY1A3	-0.718735	5.07536	-3.78129	0.00105519	0.0181494	-0.899942
SOCS3	0.625166	7.29883	3.78041	0.00105743	0.0181734	-0.901955
PEAR1	-0.684445	5.89655	-3.77645	0.00106755	0.0182722	-0.911005
PTGS1	-0.809479	8.10492	-3.75889	0.00111358	0.0188986	-0.951105
MYLK	-0.561969	4.86536	-3.75701	0.00111864	0.0189435	-0.95541
EVA1C	0.662517	5.76048	3.7539	0.00112704	0.0190374	-0.962509
OLIG1	-0.94738	7.50598	-3.74598	0.00114869	0.0193278	-0.98058
TMCC3	0.507348	6.41986	3.74426	0.00115345	0.0193478	-0.984505
RBM4	0.535221	7.92205	3.74382	0.00115468	0.0193534	-0.985515
DDX43	0.95706	4.63038	3.74232	0.00115884	0.0194081	-0.988931
GPR34	-1.42322	6.21746	-3.73733	0.00117282	0.0195666	-1.00031
DDX58	-0.502085	7.30181	-3.73663	0.0011748	0.0195845	-1.00192
TFEC	-0.752791	6.26024	-3.73099	0.00119082	0.0197452	-1.01477
CLU	-0.836202	6.53837	-3.72867	0.00119748	0.0198252	-1.02006
LOC652993	0.623101	3.53883	3.72689	0.00120262	0.01988	-1.02413
MYZAP	-1.13133	5.59995	-3.72266	0.00121491	0.0200219	-1.03378
HIST1H2BK	-0.631809	10.3493	-3.72147	0.00121836	0.0200484	-1.03647
CDKN1A	0.685176	9.20964	3.71778	0.00122923	0.020166	-1.0449
GIN1	-0.556605	6.53044	-3.71731	0.00123062	0.0201734	-1.04597
ZNF184	0.662184	6.8517	3.7155	0.00123597	0.0202458	-1.05009
B4GALT5	0.662222	8.30599	3.71021	0.00125178	0.0204738	-1.06215
KCNA3	0.624791	6.76436	3.70782	0.00125896	0.0205757	-1.06758
TAL1	-0.53925	5.94794	-3.7065	0.00126296	0.0206099	-1.07058
ACRBP	-0.863125	7.62557	-3.69824	0.00128826	0.0208812	-1.0894
MSC	0.999476	5.37576	3.69769	0.00128997	0.0208932	-1.09065
RBM12B	-0.528964	5.28891	-3.68943	0.00131579	0.0211857	-1.10945
SLC22A15	-0.654171	7.24294	-3.68941	0.00131585	0.0211857	-1.10949
CD3EAP	-0.765445	5.7914	-3.68464	0.001331	0.0213977	-1.12035
PLAU	0.706507	4.92473	3.68125	0.00134187	0.0215086	-1.12806
EID3	0.90167	5.04108	3.68066	0.00134377	0.021511	-1.12941
NCR3	0.507528	7.4443	3.68059	0.001344	0.021511	-1.12957
C15orf54	-0.8517	4.55899	-3.67493	0.00136235	0.0217565	-1.14243
GNG11	-0.989194	6.28171	-3.66068	0.00140971	0.0223153	-1.17482
ST6GALNAC3	-0.641536	3.89479	-3.64956	0.00144778	0.0227516	-1.20007
DACT1	-1.08771	4.71697	-3.64666	0.00145788	0.0228474	-1.20666
SAV1	0.500831	5.88718	3.64155	0.00147584	0.023042	-1.21826
ULBP2	0.655785	4.41484	3.63712	0.00149159	0.0231876	-1.22832
RNF144B	0.691192	7.37206	3.63597	0.0014957	0.0232266	-1.23092
MYL9	-0.773412	6.25487	-3.63276	0.00150724	0.0233137	-1.2382
ABLIM3	-0.703308	6.16641	-3.63221	0.00150923	0.0233279	-1.23945
CEBPA	-0.771196	8.63434	-3.63176	0.00151084	0.0233362	-1.24046
BEND2	-1.06243	5.48084	-3.62841	0.00152302	0.0234075	-1.24807
BEX2	0.78469	7.99592	3.6262	0.00153111	0.0234984	-1.25309
TSPAN33	-0.613241	8.1268	-3.62333	0.00154166	0.0235767	-1.25959
IRS2	0.543961	10.0431	3.62186	0.00154709	0.023643	-1.26292
CCDC126	-0.516169	7.07652	-3.60729	0.00160199	0.0241414	-1.29594
IFNG	1.60691	6.7442	3.59991	0.00163052	0.0244183	-1.31264
MIS12	0.510979	8.08777	3.59875	0.00163507	0.0244695	-1.31528
TICAM1	0.525637	6.66647	3.59544	0.00164804	0.0246263	-1.32276
UBE2J1	0.540116	8.09942	3.59246	0.00165983	0.0247384	-1.32951
GNAZ	-0.834657	7.08954	-3.58428	0.00169261	0.0251677	-1.34801
TTC7B	-0.874833	5.96142	-3.58247	0.00169997	0.0251963	-1.35212
ACOT4	0.540412	5.24452	3.57957	0.00171176	0.025268	-1.35866
DNAJB4	0.725574	4.47114	3.57979	0.00171089	0.025268	-1.35818
YAE1D1	-0.504443	6.12474	-3.5765	0.00172439	0.0254198	-1.36562
SGK223	-0.77185	8.33783	-3.56919	0.00175476	0.0257365	-1.38213
HIST1H4H	-0.805843	4.91928	-3.56662	0.00176557	0.0258334	-1.38794
ECHDC3	-0.664369	5.90856	-3.56628	0.00176701	0.025837	-1.38871
KLHL21	0.546131	7.07704	3.56298	0.00178098	0.0259187	-1.39616
SIGLEC9	-0.581578	6.36996	-3.56378	0.0017776	0.0259187	-1.39436
PNPLA8	0.526216	9.19794	3.55562	0.00181254	0.0262545	-1.41277
PLEKHO1	-0.583098	9.72347	-3.54158	0.00187432	0.0268619	-1.44445
PLA2G4A	-0.936506	5.06235	-3.5365	0.00189717	0.0270997	-1.45591
ACKR3	0.623167	4.69612	3.53482	0.00190481	0.0271865	-1.45971
DUSP10	0.523065	6.53216	3.52484	0.00195067	0.0276995	-1.48219
ERLIN1	-0.679867	6.95641	-3.52235	0.00196227	0.0278096	-1.48779
TRBV27	-1.62382	7.86571	-3.52161	0.00196575	0.0278198	-1.48947
CARD6	-0.765042	7.75961	-3.51808	0.00198235	0.0279478	-1.49741
ASF1A	-0.611581	8.11968	-3.51643	0.00199019	0.0279678	-1.50114
CXCL5	-0.979161	5.23169	-3.50672	0.00203674	0.028382	-1.52298
MRVI1	-0.668372	6.0735	-3.50548	0.00204278	0.0284479	-1.52577
DCAF12	-1.18817	8.88471	-3.49711	0.00208392	0.0287618	-1.5446
EZR	0.532773	8.50387	3.49422	0.00209831	0.0288574	-1.5511
IFNB1	1.85141	4.71251	3.49411	0.00209884	0.0288574	-1.55134
IER5	0.661547	11.1907	3.49177	0.00211057	0.0289268	-1.5566
C1orf198	-0.519042	7.00515	-3.48478	0.00214601	0.0292276	-1.57232
P2RY10	0.861934	7.7286	3.48391	0.00215045	0.0292622	-1.57427
KLF5	0.707681	4.57757	3.47925	0.00217441	0.029456	-1.58473
PLA1A	1.26175	4.59312	3.47881	0.0021767	0.0294603	-1.58572
TST	-0.542504	7.75374	-3.47476	0.00219779	0.0295977	-1.59482
FHL2	-0.692096	5.7385	-3.47321	0.0022059	0.0296516	-1.5983
NGFRAP1	-0.66747	9.82537	-3.46678	0.0022399	0.0299784	-1.61273
TREM1	0.716763	9.42295	3.46454	0.00225186	0.0300419	-1.61776
FAM83D	0.786429	5.31452	3.45904	0.0022815	0.0302733	-1.63009
HRASLS	-0.696328	3.9983	-3.45623	0.00229675	0.030401	-1.63638
SPX	-0.824955	5.9501	-3.45382	0.00230995	0.0305455	-1.64178
PLA2G12A	-0.507064	6.97975	-3.45227	0.00231849	0.0305766	-1.64526
GRAP2	-0.610402	8.17775	-3.44088	0.00238205	0.0311305	-1.67077
NFXL1	-0.767871	6.87282	-3.44127	0.00237988	0.0311305	-1.66991
IRF5	-0.614556	7.38545	-3.44028	0.0023855	0.0311568	-1.67213
GPAT2	0.606003	6.31387	3.43762	0.00240058	0.0312972	-1.67807
IER3	1.27358	11.7063	3.43622	0.00240857	0.0313825	-1.68121
CDC20	-0.788363	8.57	-3.43226	0.00243131	0.0315648	-1.69006
GZMM	0.650125	7.83304	3.41075	0.00255864	0.0327511	-1.73817
HEATR5A	-0.636294	5.08104	-3.40923	0.00256787	0.032826	-1.74156
MGME1	-0.566422	8.13383	-3.40424	0.00259841	0.0330798	-1.7527
TNFRSF8	-0.656503	6.48152	-3.40218	0.00261113	0.0331296	-1.7573
TMEM55A	-0.522181	7.57154	-3.38688	0.00270753	0.0338906	-1.79144
GCA	-0.65207	9.41052	-3.36093	0.00287899	0.0352252	-1.84923
PSRC1	-0.611903	5.72288	-3.3609	0.00287917	0.0352252	-1.84928
RAB38	0.529038	4.61208	3.35349	0.00293008	0.0355865	-1.86577
HIST1H2BE	-0.583038	6.93983	-3.34969	0.00295653	0.0358248	-1.87422
WRB	-0.567365	8.18492	-3.34676	0.00297707	0.0359757	-1.88073
ZNF217	-0.578803	8.5853	-3.34455	0.00299268	0.0360637	-1.88565
GLCE	-0.550378	4.24807	-3.34128	0.00301585	0.0362004	-1.8929
STX11	0.641018	8.81312	3.33747	0.00304315	0.0363749	-1.90138
AGAP1	0.523409	5.27175	3.32984	0.0030984	0.036785	-1.91829
ZNF185	-0.565883	8.47299	-3.32791	0.00311259	0.0368672	-1.92259
FAXDC2	-0.616693	7.55776	-3.32628	0.00312458	0.0369137	-1.9262
FAM198B	-0.627215	7.82299	-3.3236	0.00314443	0.0370875	-1.93215
ABHD15	0.501919	7.40314	3.31745	0.00319035	0.0374855	-1.94577
SELP	-0.916033	7.34847	-3.30715	0.00326875	0.0381384	-1.96858
THBD	0.83258	6.31237	3.30467	0.00328798	0.0382802	-1.97409
NUAK1	0.871831	5.47259	3.30009	0.0033236	0.0385717	-1.98421
CETN3	-0.693173	7.64269	-3.29014	0.00340241	0.0391524	-2.00621
LINGO2	0.616064	4.34536	3.29011	0.00340267	0.0391524	-2.00628
SOWAHC	-0.567675	5.83201	-3.28953	0.00340735	0.0391855	-2.00758
EGR2	1.81588	8.02643	3.28824	0.00341771	0.0392838	-2.01043
PCED1B	-0.60661	8.49932	-3.28387	0.00345299	0.0396052	-2.02007
HES1	0.526653	4.42739	3.27694	0.00350978	0.0400023	-2.03538
PBX1	-0.688685	5.12949	-3.27653	0.00351321	0.0400203	-2.03629
CCZ1B	0.666537	6.39261	3.27096	0.00355953	0.0403569	-2.04858
SLC2A6	0.713843	8.32211	3.2581	0.00366881	0.0412228	-2.07695
LRRN3	-1.33174	6.84678	-3.25639	0.00368356	0.0412875	-2.08071
GADD45G	0.500225	4.72755	3.25148	0.00372632	0.0415966	-2.09153
NT5C3B	0.540509	7.99416	3.25146	0.0037265	0.0415966	-2.09158
FPR3	-0.540468	5.13566	-3.24972	0.0037417	0.0416689	-2.0954
ACVR2A	0.56299	6.60482	3.22968	0.00392196	0.0429399	-2.1395
CMTR2	-0.530653	7.46956	-3.22576	0.00395817	0.0432682	-2.14811
P2RX5	0.710481	8.40441	3.22404	0.00397412	0.0433177	-2.15187
ZC3H12D	0.651788	7.36649	3.22086	0.00400392	0.0435047	-2.15887
ZNF628	0.619502	5.94933	3.21969	0.00401486	0.0435362	-2.16143
MMRN1	-0.53682	3.64722	-3.21885	0.00402278	0.0435785	-2.16328
GNLY	0.667464	11.8565	3.20968	0.00411015	0.0443475	-2.1834
BCL2L1	-0.6851	7.16692	-3.20854	0.00412114	0.0443969	-2.1859
CLEC1B	-1.12951	7.48784	-3.20856	0.00412094	0.0443969	-2.18585
HOXA5	1.01322	5.08109	3.20673	0.00413865	0.0444556	-2.18987
NFKBIA	0.537827	9.38134	3.20369	0.00416817	0.044652	-2.19652
AY927499	0.823297	3.89295	3.19581	0.00424579	0.0451141	-2.21379
LGALSL	-0.856208	6.20729	-3.19593	0.00424463	0.0451141	-2.21354
CA2	-0.874035	8.57747	-3.19409	0.00426296	0.0451563	-2.21757
S100B	0.720671	3.81723	3.18962	0.00430772	0.0455709	-2.22734
THBS1	1.10029	6.97619	3.17184	0.00449052	0.0467286	-2.26622
BIRC3	0.567712	8.48506	3.17052	0.00450438	0.0468271	-2.2691
PPAPDC2	-0.688389	5.88801	-3.1677	0.00453415	0.046957	-2.27526
SMAD1	-0.802203	5.43814	-3.16581	0.00455417	0.0470967	-2.27938
CENPU	0.699879	5.48466	3.15652	0.00465406	0.0477621	-2.29966
CTNNAL1	-0.67577	5.76524	-3.15088	0.00471567	0.0481234	-2.31195
GPR18	0.894877	8.62262	3.14929	0.00473323	0.0482117	-2.31543
ZNF404	-0.537199	3.702	-3.14244	0.00480937	0.0486667	-2.33034
SIDT1	0.512432	8.13786	3.13487	0.00489502	0.0492062	-2.34682
